# Supplementary material for: Relationship of Handgrip Strength and Body Mass Index With Cognitive Function in Patients With Schizophrenia
Source: Front Psychiatry. 2018 Apr 25;9:156. doi: 10.3389/fpsyt.2018.00156 (PMC5930849; doi:10.3389/fpsyt.2018.00156)
Supplement: Supplementary file 2 [file Table_1.XLSX]

## Sheet: TableS1
	Table S1 Correlations between handgrip strength score and clinical variables
		Handgrip strength (kg)
		r or ρ	p
	<Patients with schizophrenia>
	Age (years)	-0.0415988	0.609666
	Sex	-0.734728	3.11803e-27
	Education (years)	0.125285	0.122813
	Body mass idex (kg/m2)	0.271683	0.000803307
	Age of onset (years)	-0.0920474	0.259377
	Duration of illness (years)	0.0131735	0.872455
	CPeq typical antipsychotics (mg/day)	0.124316	0.133561
	CPeq atypical antipsychotics (mg/day)	-0.0659184	0.424447
	CPeq total antipsychotics (mg/day)	0.000173618	0.998323
	Antiparkinson medication use (%)	-0.0542413	0.509738
	Minor tranquilizer use (%)	-0.0887032	0.280396
	Any psychotropic medication use (%)	0.0587901	0.474842
	PANSS positive	0.00980514	0.906495
	PANSS negative	-0.0996224	0.231551
	PANSS general psychopathology	-0.0998021	0.230706
	<Healthy controls>
	Age (years)	0.0340829	0.538495
	Sex	-0.799	4.14168e-74
	Education (years)	0.118801	0.0314774
	Body mass idex (kg/m2)	0.404065	3.40076e-14
	Abbreviations: CPeq, chlorpromazine-equivalent dose; PANSS, Positive and Negative Syndrome Scale
	r, Pearson's correlation coefficient;ρ, Spearman's rank correlation coefficient
	Significant p-values are shown in bold exponents.
	Sex was coded as male: 1 and female: 2.
