# Supplementary material for: Relationship of Handgrip Strength and Body Mass Index With Cognitive Function in Patients With Schizophrenia
Source: Front Psychiatry. 2018 Apr 25;9:156. doi: 10.3389/fpsyt.2018.00156 (PMC5930849; doi:10.3389/fpsyt.2018.00156)
Supplement: Supplementary file 3 [file Table_2.XLSX]

## Sheet: TableS2
	Table S2 Correlations between the Brief Assessment of Cognition in Schizophrenia (BACS) scores and clinical variables
		Verbal memory		Working memory		Motor speed		Verbal flucency		Attention		Executive function		Composite
		r or ρ	p	r or ρ	p	r or ρ	p	r or ρ	p	r or ρ	p	r or ρ	p	r or ρ	p
	<Patients with schizophrenia>
	Hangrip strength (kg)	0.112154	0.167511	0.209942	0.00919712	0.108777	0.18221	0.168998	0.0367717	0.234939	0.00346423	0.215618	0.00743424	0.245034	0.0022677
	Body mass idex (kg/m2)	-0.258042	0.00148669	-0.298396	0.000218778	-0.278541	0.000608113	-0.263831	0.00114938	-0.272194	0.00078449	-0.0845746	0.305123	-0.328117	4.40526e-05
	Hangrip strength / body mass index (m2)	0.264077	0.00113677	0.388532	9.75808e-07	0.266559	0.00105738	0.322512	6.03789e-05	0.388148	1.00224e-06	0.267999	0.000951608	0.441721	1.7078e-08
	Age (years)	-0.254429	0.00150512	-0.166086	0.0401892	-0.00431925	0.957882	-0.0404171	0.61987	-0.190239	0.0185034	-0.123738	0.127544	-0.179367	0.0265222
	Sex	0.0100932	0.901454	-0.128348	0.113855	0.117902	0.147996	-0.0271683	0.738863	0.0469084	0.564762	-0.150956	0.0625194	-0.000445108	0.995643
	Education (years)	0.171088	0.0344724	0.16831	0.037556	0.137076	0.0921825	0.14102	0.0820855	0.166555	0.0396221	0.0672744	0.408662	0.197028	0.0146427
	Age of onset (years)	-0.145894	0.0728997	-0.16188	0.0463193	0.0083262	0.919181	-0.131902	0.105263	-0.14677	0.0711761	-0.16671	0.040096	-0.161598	0.0467063
	Duration of illness (years)	-0.210597	0.0094446	-0.0884854	0.279959	-0.0437241	0.595222	0.0118663	0.88502	-0.13799	0.0910942	-0.0221117	0.787554	-0.121197	0.138237
	CPeq typical antipsychotics (mg/day)	-0.132211	0.11042	-0.0318096	0.702109	-0.152055	0.0669271	-0.0556059	0.503529	-0.0807599	0.330856	-0.0559348	0.501004	-0.115364	0.164097
	CPeq atypical antipsychotics (mg/day)	-0.200927	0.0140072	-0.205081	0.0121083	-0.29284	0.000304011	-0.180291	0.0277888	-0.283092	0.000468196	-0.17047	0.037657	-0.306154	0.00014634
	CPeq total antipsychotics (mg/day)	-0.244404	0.00266541	-0.20845	0.0107378	-0.351034	1.21803e-05	-0.186944	0.0224368	-0.304896	0.000156317	-0.186901	0.0224682	-0.340101	2.19857e-05
	Antiparkinson medication use (%)	-0.204	0.0122629	-0.18	0.0278305	-0.173	0.0348828	-0.0176156	0.83058	-0.282	0.000472808	-0.0753115	0.359688	-0.261	0.00124362
	Minor tranquilizer use (%)	-0.222	0.00621302	-0.252	0.0018802	-0.327	4.78838e-05	-0.148035	0.0706282	-0.304	0.000151584	-0.19	0.0199716	-0.35	1.12364e-05
	Any psychotropic medication use (%)	-0.234	0.00400956	-0.207	0.011148	-0.237	0.00359163	-0.202	0.0131992	-0.288	0.000350626	-0.243	0.0027103	-0.337	2.44341e-05
	PANSS positive	-0.1097	0.187472	0.118018	0.155981	-0.157278	0.0588561	0.0249921	0.76461	-0.139784	0.0924206	-0.0480043	0.565032	-0.0835052	0.316307
	PANSS negative	-0.255607	0.00184654	-0.113593	0.172198	-0.399556	6.40408e-07	-0.280862	0.000594991	-0.381908	1.96972e-06	-0.095723	0.250422	-0.353079	1.23552e-05
	PANSS general psychopathology	-0.145278	0.0801858	-0.0336898	0.68644	-0.325226	6.56831e-05	-0.119107	0.152169	-0.233057	0.00464142	-0.086859	0.297193	-0.219246	0.00784138
	<Healthy controls>
	Hangrip strength (kg)	-0.140077	0.0110933	0.0429415	0.438285	0.00048267	0.993052	-0.0698334	0.207148	-0.0906379	0.10129	0.120729	0.028805	-0.0365551	0.509425
	Body mass idex (kg/m2)	-0.244972	7.91249e-06	-0.208284	0.000155581	-0.121718	0.0282348	-0.141353	0.0107325	-0.273609	5.4582e-07	-0.0435198	0.434267	-0.276029	4.29109e-07
	Hangrip strength / body mass index (m2)	-0.00493933	0.929318	0.152066	0.00601723	0.0580778	0.29655	0.00977141	0.860701	0.067278	0.226444	0.147114	0.00789824	0.114582	0.0389699
	Age (years)	-0.392355	1.62369e-13	-0.250769	4.26656e-06	-0.0388512	0.483176	-0.0701063	0.205373	-0.4314	2.67325e-16	-0.14451	0.00876789	-0.355958	3.11926e-11
	Sex	0.166	0.00255396	-0.0646147	0.24322	0.0253753	0.647034	0.125	0.0234868	0.131	0.0178064	-0.0947673	0.0865996	0.0805346	0.145575
	Education (years)	0.170494	0.00194365	0.220237	5.74761e-05	0.150681	0.00625384	0.242032	9.30436e-06	0.278519	2.94804e-07	0.220453	5.64955e-05	0.343767	1.57259e-10
	Abbreviations: CPeq, chlorpromazine-equivalent dose; PANSS, Positive and Negative Syndrome Scale; r, Pearson's correlation coefficient; ρ, Spearman's rank correlation coefficient
	Significant p-values (p < 0.0071; corrected for multiple testing) are shown in bold exponents.
	Sex was coded as male: 1 and female: 2.
